# Supplementary material for: A probabilistic model of human variability in physiology for future application to dose reconstruction and QIVIVE
Source: Front Pharmacol. 2015 Oct 12;6:213. doi: 10.3389/fphar.2015.00213 (PMC4600921; doi:10.3389/fphar.2015.00213)
Supplement: Supplementary file 1 [file Presentation1.ZIP]

Archive with 2 entries (2 files):
- Constants for populations.R
- Simulate Populations.R
