# Supplementary material for: A probabilistic model of human variability in physiology for future application to dose reconstruction and QIVIVE
Source: Front Pharmacol. 2015 Oct 12;6:213. doi: 10.3389/fphar.2015.00213 (PMC4600921; doi:10.3389/fphar.2015.00213)
Supplement: Supplementary file 1 [file Presentation1.ZIP › Constants for populations.R]

#File contains the constants required for simulating the six populations described in the paper.
#This code needs running prior to attempting to simulate populations.


UKAsianMales <- list(LungM  = c(alpha = -0.401, h1 = 0.0035, s = 0.323),
                     BrainM = c(alpha = 1.490, a1 = -0.0022, s = 0.070), 
			   HeartM = c(alpha = 0.131, h1 = 0.0016, s = 0.078),
			   KidneysM = c(alpha = 0.105, h1 = 0.0019, s = 0.108), 
			   LiverM= c(alpha = 0.679, h1 = 0.0093, s = 0.548), 
			   PancreasM = c(alpha = 0.050, h1 = 0.0008, s = 0.050),
			   SpleenM = c(alpha = -2.300, h1 = 0.0046,  s = 0.363),
			   StomachM = c(alpha = 0.055, h1 = 0.0006, s = 0.051), 
			   Small_IntestineM = c(alpha = 0.204, h1 = 0.003, s = 0.087), 
			   Large_IntestineM = c(alpha = 0.120, h1 = 0.0016, s = 0.080), 
			   Sexual_OrgansM = c(alpha = 0.043, s =0.0024),
			   SkinM = c(alpha = 0.943, m1 = 0.050,  m2 = -0.00024, s = 0.158), 
                     BoneM = c(alpha = 2.880, a1 = 0.357, h1 = 0.0429, h2 = 0.00097, s = 0.121),
			   AdiposeM = c(alpha = -3.658, a1 = -0.0126, a2 = 0.00018, h1 = 0.0242, b1 = 0.106, s =0.327),
			   MuscleM = c(alpha = 0, a1 = 0.0075, a2 = -0.00011, h1 = 0.0076, b1 = 0.135, b2=-0.0023, s =0.225),
			   LungF  = c(c1 =0.025, s =0.01),
			   BrainF =	c(c1 =0.128, s=0.036),
			   HeartF = c(c1 =0.043, s=0.013),
			   KidneysF = c(c1 =0.217, s=0.055),
			   LiverF = c(c1 =0.069, s =0.021),
			   PancreasF =c(c1=0.011, s =0.003),
			   SpleenF = c(c1 =0.032, s =0.010),
			   StomachF = c(c1 =0.011, s = 0.003),
			   Small_IntestineF = c(c1 =0.11, s =0.03),
			   Large_IntestineF = c(c1 =0.043, s =0.013),
			   Sexual_OrgansF = c(c1 =0.0005, s =0.0002),
			   SkinF = c(c1 =0.053, s =0.016),
			   BoneF = c(c1 =0.053, s =0.016),
			   AdiposeF = c(c1 =0.053, s =0.016),
			   MuscleF =c(c1 =0.181, s =0.048),
			   Height = c(alpha=174.4, a1=-0.086, a2=0, s=6.3),
			   Mass =c(alpha=3.96, a1=0.0186, a2=-0.00021, s=0.18, p=0.42),
			   CO = c(alpha=2.748, h1=0.026, a1=-0.031, a2=-0.513, a3=-0.716, s=0.108)
			   )


UKWhiteMales <- list(LungM  = c(alpha = -0.503, h1 = 0.0044, s = 0.324),
                     BrainM = c(alpha = 1.488, a1 = -0.0023, s = 0.070), 
			   HeartM = c(alpha = 0.094, h1 = 0.0019, s = 0.108),
			   KidneysM = c(alpha = 0.128, h1 = 0.0019, s = 0.116), 
			   LiverM= c(alpha = 0.689, h1 = 0.010, s = 0.591), 
			   PancreasM = c(alpha = 0.064, h1 = 0.0008, s = 0.054),
			   SpleenM = c(alpha = -2.272, h1 = 0.0047, s = 0.368),
			   StomachM = c(alpha = 0.067, h1 = 0.0006, s = 0.055), 
			   Small_IntestineM = c(alpha = 0.194, h1 = 0.003, s =0.092 ), 
			   Large_IntestineM = c(alpha = 0.139, h1 = 0.002, s = 0.086), 
			   Sexual_OrgansM = c(alpha = 0.0462, s = 0.0027),
			   SkinM = c(alpha = 1.053, m1 = 0.0464, m2 = -0.00021, s = 0.163), 
                     BoneM = c(alpha = 3.187, a1 =0.379, h2 = 0.044, h2 = 0.00098, s =0.128),
			   AdiposeM = c(alpha = -3.509, a1 = -0.0115,  a2 = 0.00016, h1 = 0.023, b1 = 0.105, s =0.328),
			   MuscleM = c(alpha =  0, a1 = 0.0073, a2 = -0.00011, h1 = 0.0074, b1 = 0.141, b2=-0.0029, s =0.226),
			   LungF  = c(c1 =0.025, s =0.01),
			   BrainF =	c(c1 =0.128, s=0.036),
			   HeartF = c(c1 =0.043, s=0.013),
			   KidneysF = c(c1 =0.217, s=0.055),
			   LiverF = c(c1 =0.069, s =0.021),
			   PancreasF =c(c1=0.011, s =0.003),
			   SpleenF = c(c1 =0.032, s =0.010),
			   StomachF = c(c1 =0.011, s = 0.003),
			   Small_IntestineF = c(c1 =0.11, s =0.03),
			   Large_IntestineF = c(c1 =0.043, s =0.013),
			   Sexual_OrgansF = c(c1 =0.0005, s =0.0002),
			   SkinF = c(c1 =0.053, s =0.016),
			   BoneF = c(c1 =0.053, s =0.016),
			   AdiposeF = c(c1 =0.053, s =0.016),
			   MuscleF =c(c1 =0.181, s =0.048),
			   Height = c(alpha=176.0, a1=0.15, a2=-0.003, s=6.9),
			   Mass =c(alpha=4.06, a1=0.0168, a2=-0.00017, s=0.17, p=0.41),
			   CO = c(alpha=2.327, h1=0.025, a1=-0.030, a2=0.445, a3=0.863, s=0.109)
			   )


UKBlackMales <- list(LungM  = c(alpha = -0.299, h1 = 0.0035, s = 0.320),
                     BrainM = c(alpha = 1.482, a1 = -0.0021, s = 0.070), 
			   HeartM = c(alpha = 0.169, h1 = 0.0017, s = 0.089),
			   KidneysM = c(alpha = 0.119, h1 = 0.002, s =0.121), 
			   LiverM= c(alpha = 0.867, h1 = 0.0098, s = 0.621), 
			   PancreasM = c(alpha = 0.071, h1 = 0.0008, s = 0.057),
			   SpleenM = c(alpha = -2.155, h1 = 0.0044, s = 0.368),
			   StomachM = c(alpha = 0.039, h1 = 0.0008, s = 0.058), 
			   Small_IntestineM = c(alpha = 0.229, h1 = 0.0033, s = 0.097), 
			   Large_IntestineM = c(alpha = 0.148, h1 = 0.0017, s = 0.089), 
			   Sexual_OrgansM = c(alpha = 0.048, s =0.0028),
			   SkinM = c(alpha = 1.051, m1 = 0.046,  m2 = -0.0002, s = 0.153), 
                     BoneM = c(alpha = 3.564, a1 = 0.440, h1 = 0.051, h2 = 0.0072, s =0.146),
			   AdiposeM = c(alpha = -3.835, a1 = -0.0069, a2 = 0.0001, h1 = 0.0241, b1 = 0.103, s = 0.338),
			   MuscleM = c(alpha = 0, a1 = 0.0049, a2 = -0.000077, h1 = 0.0076, b1 = 0.138, b2 = -0.0022, s =0.217),
			   LungF  = c(c1 =0.025, s =0.01),
			   BrainF =	c(c1 =0.128, s=0.036),
			   HeartF = c(c1 =0.043, s=0.013),
			   KidneysF = c(c1 =0.217, s=0.055),
			   LiverF = c(c1 =0.069, s =0.021),
			   PancreasF =c(c1=0.011, s =0.003),
			   SpleenF = c(c1 =0.032, s =0.010),
			   StomachF = c(c1 =0.011, s = 0.003),
			   Small_IntestineF = c(c1 =0.11, s =0.03),
			   Large_IntestineF = c(c1 =0.043, s =0.013),
			   Sexual_OrgansF = c(c1 =0.0005, s =0.0002),
			   SkinF = c(c1 =0.053, s =0.016),
			   BoneF = c(c1 =0.053, s =0.016),
			   AdiposeF = c(c1 =0.053, s =0.016),
			   MuscleF =c(c1 =0.181, s =0.048),
			   Height = c(alpha=178.8, a1=-0.113, a2=0,  s=7.4),
			   Mass =c(alpha=4.10, a1=0.0167, a2=-0.0002, s=0.19, p=0.45),
			   CO = c(alpha=2.645, h1=0.026, a1=-0.029, a2=-0.399, a3=-0.934, s=0.110)
			   )


#######################################################################################################
#######################################################################################################

USWhiteMales <- list(LungM  = c(alpha =-0.582, h1 = 0.0047, s = 0.324),
                     BrainM = c(alpha =1.486, a1 = -0.0022, s = 0.069), 
			   HeartM = c(alpha = 0.098, h1 = 0.0018,  s = 0.081),
			   KidneysM = c(alpha = 0.086, h1 = 0.0020,  s = 0.113), 
			   LiverM= c(alpha = 0.189, h1 = 0.0124,   s = 0.571), 
			   PancreasM = c(alpha = 0.035, h1 = 0.0009, s = 0.053),
			   SpleenM = c(alpha = -2.166, h1 = 0.0040, s = 0.364),
			   StomachM = c(alpha = 0.189, h1 = 0.0031, s = 0.090), 
			   Small_IntestineM = c(alpha = 0.189, h1 = 0.0031, s = 0.090), 
			   Large_IntestineM = c(alpha = 0.126, h1 = 0.0016, s = 0.083), 
			   Sexual_OrgansM = c(alpha = 0.045, s = 0.0026),
			   SkinM = c(alpha = 1.068, m1 = 0.0462,  m2 = -0.00021, s = 0.163), 
                     BoneM = c(alpha = 3.044, a1 =0.445, h2 = 0.043,  h2 = 0.0093, s =0.127),
			   AdiposeM = c(alpha = -3.536, a1 = -0.0094,  a2 = 0.00014, h1 = 0.0232, b1 = 0.0105, s =0.325),
			   MuscleM = c(alpha =  0, a1 = 0.0067, a2 = -0.0001, h1 = 0.0072, b1 = 0.146, b2=-0.00254,  s =0.233),
			   LungF  = c(c1 =0.025, s =0.01),
			   BrainF =	c(c1 =0.128, s=0.036),
			   HeartF = c(c1 =0.043, s=0.013),
			   KidneysF = c(c1 =0.217, s=0.055),
			   LiverF = c(c1 =0.069, s =0.021),
			   PancreasF =c(c1=0.011, s =0.003),
			   SpleenF = c(c1 =0.032, s =0.010),
			   StomachF = c(c1 =0.011, s = 0.003),
			   Small_IntestineF = c(c1 =0.11, s =0.03),
			   Large_IntestineF = c(c1 =0.043, s =0.013),
			   Sexual_OrgansF = c(c1 =0.0005, s =0.0002),
			   SkinF = c(c1 =0.053, s =0.016),
			   BoneF = c(c1 =0.053, s =0.016),
			   AdiposeF = c(c1 =0.053, s =0.016),
			   MuscleF =c(c1 =0.181, s =0.048),
			   Height = c(alpha=175.6, a1=0.136, a2=-0.002,  s=6.6),
			   Mass =c(alpha=3.96, a1=0.0197, a2=-0.00020, s=0.19, p=0.43),
			   CO = c(alpha=2.749, h1=0.025, a1=-0.031, a2=-0.449, a3=-0.820, s=0.110)
			   )

USHispMales <- list(LungM  = c(alpha = -0.628, h1 = 0.0047, s = 0.322),
                     BrainM = c(alpha = 1.488, a1 = -0.0022, s = 0.069), 
			   HeartM = c(alpha = 0.094, h1 = 0.0018, s = 0.076),
			   KidneysM = c(alpha = 0.059, h1 = 0.0021, s = 0.105), 
			   LiverM= c(alpha = 0.726, h1 = 0.0089, s = 0.546), 
			   PancreasM = c(alpha = 0.034, h1 = 0.0009, s = 0.050),
			   SpleenM = c(alpha = -2.201, h1 = 0.0040,  s = 0.370),
			   StomachM = c(alpha = 0.039, h1 = 0.0007, s = 0.050), 
			   Small_IntestineM = c(alpha = 0.197, h1 = 0.0030, s = 0.090), 
			   Large_IntestineM = c(alpha = 0.064, h1 = 0.0019, s = 0.078), 
			   Sexual_OrgansM = c(alpha = 0.046, s =0.0027),
			   SkinM = c(alpha = 0.956, m1 = 0.0491,  m2 = -0.00023, s = 0.166), 
                     BoneM = c(alpha = 2.883, a1 = 0.528, h1 = 0.0405, h2 = 0.0097, s = 0.117),
			   AdiposeM = c(alpha = -3.52, a1 = -0.0105, a2 = 0.00015, h1 = 0.0235, b1 = 0.105, s =0.331),
			   MuscleM = c(alpha =  1.476, a1 = 0.0077, a2 = -0.00011, h1 = 0.0078, b1 = 0.017, b2 = 0, s =0.233),
			   LungF  = c(c1 =0.025, s =0.01),
			   BrainF =	c(c1 =0.128, s=0.036),
			   HeartF = c(c1 =0.043, s=0.013),
			   KidneysF = c(c1 =0.217, s=0.055),
			   LiverF = c(c1 =0.069, s =0.021),
			   PancreasF =c(c1=0.011, s =0.003),
			   SpleenF = c(c1 =0.032, s =0.010),
			   StomachF = c(c1 =0.011, s = 0.003),
			   Small_IntestineF = c(c1 =0.11, s =0.03),
			   Large_IntestineF = c(c1 =0.043, s =0.013),
			   Sexual_OrgansF = c(c1 =0.0005, s =0.0002),
			   SkinF = c(c1 =0.053, s =0.016),
			   BoneF = c(c1 =0.053, s =0.016),
			   AdiposeF = c(c1 =0.053, s =0.016),
			   MuscleF =c(c1 =0.181, s =0.048),
			   Height = c(alpha=171.0, a1=-0.03, a2=0,  s=6.4),
			   Mass =c(alpha=3.86, a1=0.0226, a2=-0.00024, s=0.18, p=0.44),
			   CO = c(alpha=2.781, h1=0.026, a1=-0.031, a2=-0.458, a3=-0.828, s=0.109)
			   )


USBlackMales <- list(LungM  = c(alpha = -0.603, h1 = 0.0049, s = 0.325),
                     BrainM = c(alpha = 1.490, a1 = -0.0023, s = 0.070), 
			   HeartM = c(alpha = 0.119, h1 = 0.0018, s = 0.082),
			   KidneysM = c(alpha = 0.127, h1 = 0.0019, s =0.113), 
			   LiverM= c(alpha = 0.841, h1 = 0.0090, s = 0.586), 
			   PancreasM = c(alpha = 0.041, h1 = 0.0009, s = 0.053),
			   SpleenM = c(alpha = -2.191, h1 = 0.0042, s = 0.369),
			   StomachM = c(alpha = 0.029, h1 = 0.0008, s = 0.053), 
			   Small_IntestineM = c(alpha = 0.165, h1 = 0.0034, s = 0.092), 
			   Large_IntestineM = c(alpha = 0.111, h1 = 0.0018, s = 0.086), 
			   Sexual_OrgansM = c(alpha = 0.048, s =0.0028),
			   SkinM = c(alpha = 1.112, m1 = 0.0447,  m2 = -0.0002, s = 0.156), 
                     BoneM = c(alpha = 3.22, a1 = 0.635, h1 = 0.0474, h2 = 0.0076, s =0.149),
			   AdiposeM = c(alpha = -3.919, a1 = -0.0049, a2 = 0.00009, h1 = 0.0241, b1 = 0.108, s = 0.326),
			   MuscleM = c(alpha =  0, a1 = 0.0045, a2 = -0.000077, h1 = 0.0069, b1 = 0.1539, b2=-0.00267,  s =0.224),
			   LungF  = c(c1 =0.025, s =0.01),
			   BrainF =	c(c1 =0.128, s=0.036),
			   HeartF = c(c1 =0.043, s=0.013),
			   KidneysF = c(c1 =0.217, s=0.055),
			   LiverF = c(c1 =0.069, s =0.021),
			   PancreasF =c(c1=0.011, s =0.003),
			   SpleenF = c(c1 =0.032, s =0.010),
			   StomachF = c(c1 =0.011, s = 0.003),
			   Small_IntestineF = c(c1 =0.11, s =0.03),
			   Large_IntestineF = c(c1 =0.043, s =0.013),
			   Sexual_OrgansF = c(c1 =0.0005, s =0.0002),
			   SkinF = c(c1 =0.053, s =0.016),
			   BoneF = c(c1 =0.053, s =0.016),
			   AdiposeF = c(c1 =0.053, s =0.016),
			   MuscleF =c(c1 =0.181, s =0.048),
			   Height = c(alpha=172.4, a1=0.267, a2=-0.0038,  s=7.0),
			   Mass =c(alpha=3.92, a1=0.0233, a2=-0.00026, s=0.22, p=0.28),
			   CO = c(alpha=2.342, h1=0.026, a1=-0.031, a2=0.403, a3=0.917, s=0.111)
			   )

#######################################################################################################
#######################################################################################################


UKAsianFemales <- list(LungM  = c(alpha = -0.725, h1 = 0.0044, s = 0.318),
                     BrainM = c(alpha = 1.368, a1 = -0.0020, s = 0.065), 
			   HeartM = c(alpha = 0.091, h1 = 0.0015, s = 0.083),
			   KidneysM = c(alpha = 0.167, h1 = 0.0015, s =0.100 ), 
			   LiverM= c(alpha =0.659, h1 = 0.0080, s = 0.480), 
			   PancreasM = c(alpha = 0.0373, h1 = 0.00083, s = 0.048),
			   SpleenM = c(alpha = -2.263, h1 = 0.0044, s = 0.370),
			   StomachM = c(alpha = 0.057, h1 = 0.00067, s = 0.021), 
			   Small_IntestineM = c(alpha = 0.247, h1 = 0.003, s = 0.093), 
			   Large_IntestineM = c(alpha 0.139, h1 = 0.0017, s = 0.054), 
			   Sexual_OrgansM = c(alpha = 0.012, s = 0.0008),
			   SkinM = c(alpha = 0.377, m1 = 0.052, m2 = -0.0003, s = 0.165), 
                     BoneM = c(alpha = 1.451, a1 = 0.0464, a2 = -0.00051, h1 = 0.044, s = 0.096),
			   AdiposeM = c(alpha = -3.29, a1 = -0.0080, a2 = 0.00011, h1 = 0.0247, b1 = 0.103,  s =0.268),
			   MuscleM = c(alpha = 0.945, a1 = 0.0061, a2 = -0.000093, h1 = 0.0068, b1 = 0.0624, b2=-0.00109, s =0.250),
			   LungF  = c(c1 =0.025, s =0.01),
			   BrainF =	c(c1 =0.132, s =0.033),
			   HeartF = c(c1 =0.051, s =0.014),
			   KidneysF = c(c1 =0.204, s =0.046),
			   LiverF = c(c1 =0.071, s =0.019),
			   PancreasF =c(c1 =0.010, s =0.003),
			   SpleenF = c(c1 =0.031, s =0.008),
			   StomachF = c(c1 =0.010, s = 0.003),
			   Small_IntestineF = c(c1 =0.122, s =0.031),
			   Large_IntestineF = c(c1 =0.051, s =0.014),
			   Sexual_OrgansF = c(c1 =0.0002, s =0.00006),
			   SkinF = c(c1 =0.051, s =0.0139),
			   BoneF = c(c1 =0.051, s =0.014),
			   AdiposeF = c(c1 =0.092, s =0.024),
			   MuscleF =c(c1 =0.122, s =0.031),
			   Height = c(alpha=162.0, a1=-0.126, a2=0, s=6.0),
			   Mass =c(alpha=3.94, a1=0.009, a2=-0.00007, s=0.20, p=0.29),
			   CO = c(alpha=1.703, h1=0.0257, a1=0.0173, a2=-0.000916, a3=0.00000642, s=0.093)
			   )

UKWhiteFemales <- list(LungM  = c(alpha = -0.565, h1 = 0.0037, s = 0.325),
                     BrainM = c(alpha = 1.374, a1 = -0.0021, s = 0.065), 
			   HeartM = c(alpha = 0.116, h1 = 0.0014, s = 0.089),
			   KidneysM = c(alpha = 0.137, h1 = 0.0018, s = 0.107), 
			   LiverM= c(alpha =0.629, h1 = 0.0087, s = 0.516), 
			   PancreasM = c(alpha = 0.031, h1 = 0.0009, s = 0.052),
			   SpleenM = c(alpha = -2.309, h1 = 0.0049, s = 0.364),
			   StomachM = c(alpha = 0.055, h1 = 0.00073, s = 0.022), 
			   Small_IntestineM = c(alpha = 0.205, h1 = 0.003, s = 0.100), 
			   Large_IntestineM = c(alpha = 0.109, h1 = 0.0020, s = 0.058 ), 
			   Sexual_OrgansM = c(alpha = 0.012, s = 0.0007),
			   SkinM = c(alpha = 0.615, m1 = 0.045, m2 = -0.00024, s = 0.166), 
                     BoneM = c(alpha = 1.801, a1 = 0.0377, a2 = -0.00045, h1 = 0.046, s = 0.103),
			   AdiposeM = c(alpha= -3.298, a1 = -0.0033, a2 = 0.00006, h1 = 0.024, b1 = 0.10, s = 0.270),
			   MuscleM = c(alpha = 0.99, a1 = 0.0029, a2 = -0.000054, h1 = 0.0061, b1 = 0.0752, b2=-0.00134, s =0.255),
			   LungF  = c(c1 =0.025, s =0.01),
			   BrainF =	c(c1 =0.132, s =0.033),
			   HeartF = c(c1 =0.051, s =0.014),
			   KidneysF = c(c1 =0.204, s =0.046),
			   LiverF = c(c1 =0.071, s =0.019),
			   PancreasF =c(c1 =0.010, s =0.003),
			   SpleenF = c(c1 =0.031, s =0.008),
			   StomachF = c(c1 =0.010, s = 0.003),
			   Small_IntestineF = c(c1 =0.122, s =0.031),
			   Large_IntestineF = c(c1 =0.051, s =0.014),
			   Sexual_OrgansF = c(c1 =0.0002, s =0.00006),
			   SkinF = c(c1 =0.051, s =0.0139),
			   BoneF = c(c1 =0.051, s =0.014),
			   AdiposeF = c(c1 =0.092, s =0.024),
			   MuscleF =c(c1 =0.122, s =0.031),
			   Height = c(alpha=163.9, a1=0.052, a2=-0.0017, s=6.3),
			   Mass =c(alpha=4.00, a1=0.0099, a2=-0.00009, s=0.20, p=0.29),
			   CO = c(alpha=1.870, h1=0.0246, a1=0.0122, a2=-0.000908, a3=0.00000689, s=0.093)
			   )

UKBlackFemales <- list(LungM  = c(alpha = -0.852, h1 = 0.0050, s = 0.321),
                     BrainM = c(alpha = 1.374, a1 = -0.0021, s = 0.064), 
			   HeartM = c(alpha = 0.071, h1 = 0.0016, s = 0.082),
			   KidneysM = c(alpha = 0.128, h1 = 0.0017, s = 0.099), 
			   LiverM= c(alpha =0.528, h1 = 0.0084, s = 0.474), 
			   PancreasM = c(alpha = 0.0485, h1 = 0.00072, s =0.048),
			   SpleenM = c(alpha = -2.490, h1 = 0.0056, s = 0.368),
			   StomachM = c(alpha = 0.041, h1 = 0.00073, s =0.021), 
			   Small_IntestineM = c(alpha = 0.186, h1 = 0.003, s = 0.093), 
			   Large_IntestineM = c(alpha = 0.101, h1 = 0.0019, s =0.053), 
			   Sexual_OrgansM = c(0.012, s = 0.0007),
			   SkinM = c(alpha = 0.615, m1 = 0.0452, m2 = -0.00024, s = 0.186), 
                     BoneM = c(alpha = 1.964, a1 = 0.024, a2 = -0.0003, h1 = 0.043, s = 0.097),
			   AdiposeM = c(alpha= -2.836, a1 = -0.0016, a2 = 0.000038, h1 = 0.026, b1 = 0.096, s =0.237),
			   MuscleM = c(alpha = 1.34, a1 = 0.0037, a2 = -0.000068, h1 = 0.00595, b1 = 0.046, b2=-0.00084, s =0.256),
			   LungF  = c(c1 =0.025, s =0.01),
			   BrainF =	c(c1 =0.132, s =0.033),
			   HeartF = c(c1 =0.051, s =0.014),
			   KidneysF = c(c1 =0.204, s =0.046),
			   LiverF = c(c1 =0.071, s =0.019),
			   PancreasF =c(c1 =0.010, s =0.003),
			   SpleenF = c(c1 =0.031, s =0.008),
			   StomachF = c(c1 =0.010, s = 0.003),
			   Small_IntestineF = c(c1 =0.122, s =0.031),
			   Large_IntestineF = c(c1 =0.051, s =0.014),
			   Sexual_OrgansF = c(c1 =0.0002, s =0.00006),
			   SkinF = c(c1 =0.051, s =0.0139),
			   BoneF = c(c1 =0.051, s =0.014),
			   AdiposeF = c(c1 =0.092, s =0.024),
			   MuscleF =c(c1 =0.122, s =0.031),
			   Height = c(alpha=161.9, a1=0.228, a2=-0.0049, s=6.3),
			   Mass =c(alpha=3.93, a1=0.0147, a2=-0.00013, s=0.19, p=0.36),
			   CO = c(alpha=1.893, h1=0.0248, a1=0.0090, a2=-0.00087, a3=0.00000689, s=0.093)
			   )

###############################################################################################################
###############################################################################################################

USWhiteFemales <- list(LungM  = c(alpha = -0.661, h1 = 0.0037, s = 0.323),
                     BrainM = c(alpha = 1.370, a1 = -0.0021, s = 0.065), 
			   HeartM = c(alpha = 0.078, h1 = 0.0015, s = 0.081),
			   KidneysM = c(alpha = 0.102, h1 = 0.0018, s = 0.100), 
			   LiverM= c(alpha = 0.386, h1 = 0.0092, s = 0.471), 
			   PancreasM = c(alpha = 0.052, h1 = 0.0007, s = 0.048),
			   SpleenM = c(alpha = -2.361, h1 = 0.0047, s = 0.368),
			   StomachM = c(alpha = 0.045, h1 = 0.0007, s = 0.021), 
			   Small_IntestineM = c(alpha = 0.168, h1 = 0.0033, s = 0.092), 
			   Large_IntestineM = c(alpha = 0.108, h1 = 0.0018, s = 0.052), 
			   Sexual_OrgansM = c(alpha = 0.012, s = 0.0007),
			   SkinM = c(alpha = 0.656, m1 = 0.044, m2 = -0.00024, s = 0.176), 
                     BoneM = c(alpha = 1.708, a1 = 0.0293, a2 = -0.00036, h1 = 0.042, s = 0.092),
			   AdiposeM = c(alpha= -2.70, a1 = -0.0035, a2 = 0.00006, h1 = 0.022, b1 = 0.096, s = 0.240),
			   MuscleM = c(alpha = 1.00, a1 = 0.0056, a2 = -0.000092, h1 = 0.0067, b1 = 0.0595, b2=-0.0011, s =0.261),
			   LungF  = c(c1 =0.025, s =0.01),
			   BrainF =	c(c1 =0.132, s =0.033),
			   HeartF = c(c1 =0.051, s =0.014),
			   KidneysF = c(c1 =0.204, s =0.046),
			   LiverF = c(c1 =0.071, s =0.019),
			   PancreasF =c(c1 =0.010, s =0.003),
			   SpleenF = c(c1 =0.031, s =0.008),
			   StomachF = c(c1 =0.010, s = 0.003),
			   Small_IntestineF = c(c1 =0.122, s =0.031),
			   Large_IntestineF = c(c1 =0.051, s =0.014),
			   Sexual_OrgansF = c(c1 =0.0002, s =0.00006),
			   SkinF = c(c1 =0.051, s =0.0139),
			   BoneF = c(c1 =0.051, s =0.014),
			   AdiposeF = c(c1 =0.092, s =0.024),
			   MuscleF =c(c1 =0.122, s =0.031),
			   Height = c(alpha=162.1, a1=0.142, a2=-0.0025, s=6.3),
			   Mass =c(alpha=3.88, a1=0.014, a2=-0.00012, s=0.22, p=0.21),
			   CO = c(alpha=1.854, h1=0.0248, a1=0.0127, a2=-0.000956, a3=0.00000739, s=0.092)
			   )

USHispFemales <- list(LungM  = c(alpha = -0.750, h1 = 0.0044, s = 0.321),
                     BrainM = c(alpha = 1.369, a1 = -0.0020, s = 0.064), 
			   HeartM = c(alpha = 0.097, h1 = 0.0014, s = 0.081),
			   KidneysM = c(alpha = 0.112, h1 = 0.0018, s = 0.097), 
			   LiverM= c(alpha = 0.502, h1 = 0.0088, s = 0.471), 
			   PancreasM = c(alpha = 0.054, h1 = 0.0007, s = 0.048),
			   SpleenM = c(alpha = -2.349, h1 = 0.0049, s = 0.366),
			   StomachM = c(alpha = 0.047, h1 = 0.0007, s = 0.021), 
			   Small_IntestineM = c(alpha = 0.153, h1 = 0.0035, s = 0.092), 
			   Large_IntestineM = c(alpha = 0.117, h1 = 0.0018, s = 0.053), 
			   Sexual_OrgansM = c(alpha = 0.012, s = 0.0008),
			   SkinM = c(alpha = 0.545, m1 = 0.0477, m2 = -0.00027, s = 0.174), 
                     BoneM = c(alpha = 1.640, a1 = 0.040, a2 = -0.00042, h1 = 0.043, s = 0.098),
			   AdiposeM = c(alpha= -3.161, a1 = -0.0040, a2 = 0.00007, h1 = 0.0235, b1 =0.100,  s =0.258),
			   MuscleM = c(alpha = 1.70, a1 = 0.0053, a2 = -0.000087, h1 = 0.0063, b1 = 0.0072, b2=0, s = 0.256),
			   LungF  = c(c1 =0.025, s =0.01),
			   BrainF =	c(c1 =0.132, s =0.033),
			   HeartF = c(c1 =0.051, s =0.014),
			   KidneysF = c(c1 =0.204, s =0.046),
			   LiverF = c(c1 =0.071, s =0.019),
			   PancreasF =c(c1 =0.010, s =0.003),
			   SpleenF = c(c1 =0.031, s =0.008),
			   StomachF = c(c1 =0.010, s = 0.003),
			   Small_IntestineF = c(c1 =0.122, s =0.031),
			   Large_IntestineF = c(c1 =0.051, s =0.014),
			   Sexual_OrgansF = c(c1 =0.0002, s =0.00006),
			   SkinF = c(c1 =0.051, s =0.0139),
			   BoneF = c(c1 =0.051, s =0.014),
			   AdiposeF = c(c1 =0.092, s =0.024),
			   MuscleF =c(c1 =0.122, s =0.031),
			   Height = c(alpha=159.3, a1=-0.066, a2=0, s=6.0),
			   Mass =c(alpha=3.79, a1=0.020, a2=-0.00021, s=0.21, p=0.29),
			   CO = c(alpha=1.792, h1=0.0257, a1=0.0166, a2=-0.001015, a3=0.00000765, s=0.092)
			   )


USBlackFemales <- list(LungM  = c(alpha = -0.830, h1 = 0.0053, s = 0.322),
                     BrainM = c(alpha = 1.367, a1 = -0.0020, s = 0.065), 
			   HeartM = c(alpha = 0.108, h1 = 0.0015, s = 0.088),
			   KidneysM = c(alpha = 0.086, h1 = 0.0021, s = 0.110), 
			   LiverM= c(alpha = 0.528, h1 = 0.0084, s = 0.474), 
			   PancreasM = c(alpha = 0.033, h1 = 0.0009, s =0.053),
			   SpleenM = c(alpha = -2.402, h1 = 0.0055, s = 0.367),
			   StomachM = c(alpha = 0.051, h1 = 0.00076, s =0.023), 
			   Small_IntestineM = c(alpha = 0.158, h1 = 0.0038, s = 0.102), 
			   Large_IntestineM = c(alpha = 0.097, h1 = 0.0021, s =0.058), 
			   Sexual_OrgansM = c(alpha = 0.012, s = 0.0007),
			   SkinM = c(alpha = 0.564, m1 = 0.0462, m2 = -0.00024, s = 0.182), 
                     BoneM = c(alpha = 2.11, a1 = 0.031, a2 = -0.00043, h1 = 0.047, s = 0.107),
			   AdiposeM = c(alpha= -2.836, a1 = -0.0016, a2 = 0.000038, h1 = 0.026, b1 = 0.096, s =0.237),
			   MuscleM = c(alpha = 1.29, a1 = 0.00495, a2 = -0.000084, h1 = 0.0057, b1 = 0.00544, b2=-0.00094, s = 0.256),
			   LungF  = c(c1 =0.025, s =0.01),
			   BrainF =	c(c1 =0.132, s =0.033),
			   HeartF = c(c1 =0.051, s =0.014),
			   KidneysF = c(c1 =0.204, s =0.046),
			   LiverF = c(c1 =0.071, s =0.019),
			   PancreasF =c(c1 =0.010, s =0.003),
			   SpleenF = c(c1 =0.031, s =0.008),
			   StomachF = c(c1 =0.010, s = 0.003),
			   Small_IntestineF = c(c1 =0.122, s =0.031),
			   Large_IntestineF = c(c1 =0.051, s =0.014),
			   Sexual_OrgansF = c(c1 =0.0002, s =0.00006),
			   SkinF = c(c1 =0.051, s =0.0139),
			   BoneF = c(c1 =0.051, s =0.014),
			   AdiposeF = c(c1 =0.092, s =0.024),
			   MuscleF =c(c1 =0.122, s =0.031),
			   Height = c(alpha=162.3, a1=0.108, a2=-0.0019, s=6.4),
			   Mass =c(alpha=3.87, a1=0.020, a2=-0.00020, s=0.25, p=0.46),
			   CO = c(alpha=1.903, h1=0.0246, a1=0.0088, a2=-0.000839, a3=0.00000625, s=0.093)
			   )
