# Supplementary material for: A probabilistic model of human variability in physiology for future application to dose reconstruction and QIVIVE
Source: Front Pharmacol. 2015 Oct 12;6:213. doi: 10.3389/fphar.2015.00213 (PMC4600921; doi:10.3389/fphar.2015.00213)
Supplement: Supplementary file 1 [file Presentation1.ZIP › Simulate Populations.R]

#File contains three functions. 
#The main function generate simulates each virtual individual. The functions rtruncnorm and Gen are called from
#within generate. 

#######################################################################################################
#######################################################################################################

rtruncnorm <- function(n, mean=0, sd=1, lower=-Inf, upper=Inf) 
		{ 
   		plower <- pnorm(lower, mean, sd) 
		#get the probability values for the lower limits 
  		pupper <- pnorm(upper, mean, sd) 
		# ditto for the upper limits 
   		p <- plower + (pupper - plower)*runif(n) 
		#get random values between those 
  		qnorm(p, mean, sd)  # invert the CDFs 
		} 


Gen <- function(Population, A, H, M, CO, Male=T)

	{

	BMI <- M/(H/100)^2
	intermediate <- 0
	outM <- c()

	temp <- Population[[1]]
	m <-    temp[1] + temp[2]*H
	s <- 	  temp[3]
	gen  <- rtruncnorm(n=1, m,s, m-2*s, m+2*s)

	LungM <- exp(gen)
	intermediate <- intermediate + LungM
	outM <- c(outM, LungM)

	temp <- Population[[2]]
	m <-    temp[1] + temp[2]*A
	s <- 	  temp[3]
	gen  <- rtruncnorm(n=1, m,s, m-2*s, m+2*s)

	BrainM <- gen
	intermediate <- intermediate + BrainM
	outM <- c(outM, BrainM)
	
	temp <- Population[[3]]
	m <-    temp[1] + temp[2]*H
	s <- 	  temp[3]
	gen  <- rtruncnorm(n=1, m,s, m-2*s, m+2*s)

	HeartM <- gen
	intermediate <- intermediate + HeartM
	outM <- c(outM, HeartM)

	temp <- Population[[4]]
	m <-    temp[1] + temp[2]*H
	s <- 	  temp[3]
	gen  <- rtruncnorm(n=1, m,s, m-2*s, m+2*s)
 
	KidneysM <- gen
	intermediate <- intermediate + KidneysM
	outM <- c(outM, KidneysM)

	temp <- Population[[5]]
	m <-    temp[1] + temp[2]*H
	s <- 	  temp[3]
	gen  <- rtruncnorm(n=1, m,s, m-2*s, m+2*s)

	LiverM <- gen
	intermediate <- intermediate + LiverM
	outM <- c(outM, LiverM)

	temp <- Population[[6]]
	m <-    temp[1] + temp[2]*H
	s <- 	  temp[3]
	gen  <- rtruncnorm(n=1, m,s, m-2*s, m+2*s)
 
	PancreasM <- gen
	intermediate <- intermediate + PancreasM
	outM <- c(outM, PancreasM)

	temp <- Population[[7]]
	m <-    temp[1] + temp[2]*H
	s <- 	  temp[3]
	gen  <- rtruncnorm(n=1, m,s, m-2*s, m+2*s)

	SpleenM <- exp(gen)
	intermediate <- intermediate + SpleenM
	outM <- c(outM, SpleenM)

	temp <- Population[[8]]
	m <-    temp[1] + temp[2]*H
	s <- 	  temp[3]
	gen  <- rtruncnorm(n=1, m,s, m-2*s, m+2*s)
 
	StomachM <- gen
	intermediate <- intermediate + StomachM
	outM <- c(outM, StomachM)

	temp <- Population[[9]]
	m <-    temp[1] + temp[2]*H
	s <- 	  temp[3]
	gen  <- rtruncnorm(n=1, m,s, m-2*s, m+2*s)
 
	SIntestineM <- gen
	intermediate <- intermediate + SIntestineM
	outM <- c(outM, SIntestineM)

	temp <- Population[[10]]
	m <-    temp[1] + temp[2]*H
	s <- 	  temp[3]
	gen  <- rtruncnorm(n=1, m,s, m-2*s, m+2*s)
 
	LIntestineM <- gen
	intermediate <- intermediate + LIntestineM
	outM <- c(outM, LIntestineM)

	temp <- Population[[11]]
	m <-    temp[1]
	s <- 	  temp[2]
	gen  <- rtruncnorm(n=1, m,s, m-2*s, m+2*s)

	GonadsM <- gen
	intermediate <- intermediate + GonadsM
	outM <- c(outM, GonadsM)

	temp <- Population[[12]]

	m <-    temp[1] + temp[2]*M + temp[3]*M^2
	s <- 	  temp[4]
	gen  <- rtruncnorm(n=1, m,s, m-2*s, m+2*s)

	SkinM <- gen
	intermediate <- intermediate + SkinM
	outM <- c(outM, SkinM)

	temp <- Population[[13]]
	#Function differs for males and females
	if(Male==T)
		{
		gen  <- rnorm(1, temp[1] + temp[3]*H + temp[4]*H*(1 + exp(-temp[2]*(A-16)))^-1, temp[5]) 
		}
	else
		{
		gen  <- rnorm(1, temp[1] + temp[4]*H + temp[2]*A + temp[3]*A^2, temp[5]) 
		}

	BoneM <- gen
	intermediate <- intermediate + BoneM
	outM <- c(outM, BoneM)

	leftovers <- M - intermediate

	temp <- Population[[14]]
	aum  <- temp[1] + temp[2]*A + temp[3]*A^2 + temp[4]*H + temp[5]*BMI
	ausd <- temp[6]
	
	temp <- Population[[15]]
	mum  <- temp[1] + temp[2]*A + temp[3]*A^2 + temp[4]*H + temp[5]*BMI + temp[6]*BMI^2
	musd <- temp[7]

	#gen1 <- rnorm(1, mum, musd)
	gen1 <- rtruncnorm(1, mum, musd, lower=mum-2*musd, upper=mum+2*musd)
	MuscleM <- exp(gen1)
		
	#intermediate <- intermediate + MuscleM
	#AdiposeM <- M - intermediate
	
	acm <-  aum - 0.90*(ausd/musd)*(gen1 - mum)
	acsd <- ((1 - (-0.90)^2)^0.5)*musd

	gen2 <- rnorm(1, acm, acsd)
	gen2 <- rtruncnorm(1, acm, acsd, lower=acm-2*acsd, upper=acm+2*acsd)

	AdiposeM <- exp(gen2)

	remnantsum <- AdiposeM + MuscleM

	AdiposeM <- AdiposeM * (leftovers/remnantsum)
	MuscleM <- MuscleM * (leftovers/remnantsum)

	ratio <- leftovers/remnantsum
	

	outM <- c(outM, AdiposeM, MuscleM)

	#Finished with masses
	intermediate <- 0
	outF <- c()

	temp <- Population[[16]]
	m <-    temp[1]*CO
	s <- 	  temp[2]
	gen  <- rtruncnorm(n=1, m,s, m-2*s, m+2*s)
	LungF <- gen

	intermediate <- intermediate + LungF
	outF <- c(outF, LungF)
	
	temp <- Population[[17]]
	m <-    temp[1]*CO
	s <- 	  temp[2]
	gen  <- rtruncnorm(n=1, m,s, m-2*s, m+2*s)
	BrainF <- gen

	intermediate <- intermediate + BrainF
	outF <- c(outF, BrainF)

	temp <- Population[[18]]
	m <-    temp[1]*CO
	s <- 	  temp[2]
	gen  <- rtruncnorm(n=1, m,s, m-2*s, m+2*s)
	HeartF <- gen

	intermediate <- intermediate + HeartF
	outF <- c(outF, HeartF)

	temp <- Population[[19]]
	m <-    temp[1]*CO
	s <- 	  temp[2]
	gen  <- rtruncnorm(n=1, m,s, m-2*s, m+2*s)
	KidneysF <- gen

	intermediate <- intermediate + KidneysF
	outF <- c(outF, KidneysF)

	temp <- Population[[20]]
	m <-    temp[1]*CO
	s <- 	  temp[2]
	gen  <- rtruncnorm(n=1, m,s, m-2*s, m+2*s)
	LiverF <- gen

	intermediate <- intermediate + LiverF
	outF <- c(outF, LiverF)

	temp <- Population[[21]]
	m <-    temp[1]*CO
	s <- 	  temp[2]
	gen  <- rtruncnorm(n=1, m,s, m-2*s, m+2*s)
	PancreasF <- gen

	intermediate <- intermediate + PancreasF
	outF <- c(outF, PancreasF)

	temp <- Population[[22]]
	m <-    temp[1]*CO
	s <- 	  temp[2]
	gen  <- rtruncnorm(n=1, m,s, m-2*s, m+2*s)
	SpleenF <- gen

	intermediate <- intermediate + SpleenF
	outF <- c(outF, SpleenF)

	temp <- Population[[23]]
	m <-    temp[1]*CO
	s <- 	  temp[2]
	gen  <- rtruncnorm(n=1, m,s, m-2*s, m+2*s)
	StomachF <- gen

	intermediate <- intermediate + StomachF
	outF <- c(outF, StomachF)

	temp <- Population[[24]]
	m <-    temp[1]*CO
	s <- 	  temp[2]
	gen  <- rtruncnorm(n=1, m,s, m-2*s, m+2*s)
	Small_IntestineF <- gen

	intermediate <- intermediate + Small_IntestineF
	outF <- c(outF, Small_IntestineF)

	temp <- Population[[25]]
	m <-    temp[1]*CO
	s <- 	  temp[2]
	gen  <- rtruncnorm(n=1, m,s, m-2*s, m+2*s)
	Large_IntestineF <- gen

	intermediate <- intermediate + Large_IntestineF
	outF <- c(outF, Large_IntestineF)

	temp <- Population[[26]]
	m <-    temp[1]*CO
	s <- 	  temp[2]
	gen  <- rtruncnorm(n=1, m,s, m-2*s, m+2*s)
	Sexual_OrgansF <- gen

	intermediate <- intermediate + Sexual_OrgansF
	outF <- c(outF, Sexual_OrgansF)

	temp <- Population[[27]]
	m <-    temp[1]*CO
	s <- 	  temp[2]
	gen  <- rtruncnorm(n=1, m,s, m-2*s, m+2*s)
	SkinF <- gen

	intermediate <- intermediate + SkinF
	outF <- c(outF, SkinF)

	temp <- Population[[28]]
	m <-    temp[1]*CO
	s <- 	  temp[2]
	gen  <- rtruncnorm(n=1, m,s, m-2*s, m+2*s)
	BoneF <- gen

	intermediate <- intermediate + BoneF
	outF <- c(outF, BoneF)

	temp <- Population[[29]]
	m <-    temp[1]*CO
	s <- 	  temp[2]
	gen  <- rtruncnorm(n=1, m,s, m-2*s, m+2*s)
	AdiposeF <- gen

	intermediate <- intermediate + AdiposeF
	outF <- c(outF, AdiposeF)

	temp <- Population[[30]]
	m <-    temp[1]*CO
	s <- 	  temp[2]
	gen  <- rtruncnorm(n=1, m,s, m-2*s, m+2*s)
	MuscleF <- gen

	intermediate <- intermediate + MuscleF
	outF <- c(outF, MuscleF)

	outF <- outF/sum(outF)*CO
	#outF
	#CO
	#intermediate

	physio <- c(outM, outF)	

}


generate <- function(Population, Agelow=16, Agehigh=65, Heightlow=135, Heighthigh=200, BMlow=40, BMhigh=150, Male=T)

		{

		#Population is one of the six populations defined in 'Constants for populations.R'
		#Agelow and Agehigh low are lower and upper bounds on age and default to 16 and 65.
		#Heightlow and Heighthigh are lower and upper bounds on height in cm and default to 135 and 200cm
		#BMlow and BMhigh are lower and upper bounds on body mass in kg and default to 40 and 150kg
		#Male is a boolean variable. It is set to true if the population to be simulated is male and false if the population is female.

		#The age, height, body mass, caridac output and organ and tissue masses and flows of a single virtual individual are returned.

		#Default bounds# 
		#Age 16:65 years
		#Height 135 to 200cm
		#Body mass 40 to 150kg

		BMlow <- log(BMlow)
		BMhigh <- log(BMhigh)

		#Generate an age
		Age <- runif(n=1,Agelow, Agehigh)
	
		#Height and Weight
		Hcoef <- Population[[31]]
		Hmean <- Hcoef[1] + Hcoef[2]*Age + Hcoef[3]*Age^2
		Hsd <- Hcoef[4]

		Mcoef <- Population[[32]]
		BMmean <- Mcoef[1] + Mcoef[2]*Age + Mcoef[3]*Age^2
		BMsd <- Mcoef[4]

		p <- Mcoef[5]

		c1 <- (Heighthigh - Heightlow)/Hsd
		c2 <- (BMhigh - BMlow)/BMsd 

		#Loop until the individual has a BMI in the range 18.5 to 32.5
		valid = 0
		while(valid < 1)
		{	
			if(c1 < c2)
				{
				Height <- rtruncnorm(n=1, mean=Hmean, sd=Hsd, lower=Heightlow, upper=Heighthigh)
				BMCmean <- BMmean + Mcoef[4]*Hcoef[4]^(-1)*p*(Height - Hmean)
				BMCsd <- (1 - p^2)^(0.5)*Mcoef[4]
				BM <- rtruncnorm(n=1, mean=BMCmean, sd=BMCsd, lower=BMlow, upper=BMhigh)
				}	

			else
				{
				BM <- rtruncnorm(n=1, mean=BMmean, sd=BMsd, lower=BMlow, upper=BMhigh)
				HCmean <- Hmean + Hcoef[4]*Mcoef[4]^(-1)*p*(BM - BMmean)
				HCsd <- (1 - p^2)^(0.5)*Hcoef[4]
				Height <- rtruncnorm(n=1, mean=HCmean, sd=HCsd, lower=Heightlow, upper=Heighthigh)
				}

			BM <- exp(BM)
			
			BMI <- BM/((Height/100)^2)
			if(BMI > 18.5 & BMI < 32.5)
				{
				valid = 1
				}
		}
		
		COcoef <- Population[[33]]
		#Function for cardiac output differs for males and females
		if(Male==T)
			{		
			COm <- COcoef[1] + COcoef[2]*Height + COcoef[3]*Age + COcoef[4]/(1 + exp(-COcoef[5]*(Age-20)))
			}

		else
			{
			COm <- COcoef[1] + COcoef[2]*Height + COcoef[3]*Age + COcoef[4]*Age^2 + COcoef[5]*Age^3 
			}		

		CO <- rnorm(1, COm, COcoef[6])

		Organs <- Gen(Population, Age, Height, BM, CO, Male=T)

		candidate <- c(Age, Height, BM, CO, Organs)
		return(candidate)

		}

###############################################################################################################
###############################################################################################################

#Examples

n <- 10000

Output1 <- matrix(rep(0, 35*n), ncol=35)

for(i in 1:n)
	{
	sim1 <-  generate(Population=UKAsianMales,  Agelow=16, Agehigh=65, Heightlow=135, Heighthigh=200, BMlow=40, BMhigh=150, Male=T)
	hold1[i,] <- sim1	
	}

Output1 <- data.frame(hold1)
names(Output1) <- c('Age', 'Height', 'Mass', 'CO', 'LungM','BrainM','HeartM','KidneysM','LiverM','PancreasM','SpleenM','StomachM', 
			   'Small_IntestineM','Large_IntestineM','Sexual_OrgansM','SkinM','BoneM', 
			   'AdiposeM','MuscleM', 'LungF','BrainF','HeartF','KidneysF','LiverF','PancreasF','SpleenF','StomachF', 
			   'Small_IntestineF','Large_IntestineF','Sexual_OrgansF','SkinF','BoneF', 
			   'AdiposeF','MuscleF')


hold1$BMI <- hold1$Mass/(hold1$Height/100)^2

write.csv(Output1, 'UKAsianMales.csv')

###############################################################################################################
###############################################################################################################


n <- 10000

Output2 <- matrix(rep(0, 35*n), ncol=35)

for(i in 1:n)
	{
	sim1 <-  generate(Population=USWhiteFemales,  Agelow=16, Agehigh=65, Heightlow=135, Heighthigh=200, BMlow=40, BMhigh=150, Male=F)
	hold2[i,] <- sim1	
	}

hold2 <- data.frame(hold2)
names(Output2) <- c('Age', 'Height', 'Mass', 'CO', 'LungM','BrainM','HeartM','KidneysM','LiverM','PancreasM','SpleenM','StomachM', 
			   'Small_IntestineM','Large_IntestineM','Sexual_OrgansM','SkinM','BoneM', 
			   'AdiposeM','MuscleM', 'LungF','BrainF','HeartF','KidneysF','LiverF','PancreasF','SpleenF','StomachF', 
			   'Small_IntestineF','Large_IntestineF','Sexual_OrgansF','SkinF','BoneF', 
			   'AdiposeF','MuscleF')


write.csv(Output2, 'USWhiteFemales.csv')
